# Supplementary material for: Dopamine-Coated Carbon Nanodots: A Supramolecular Approach to Polydopamine Composite
Source: Int J Mol Sci. 2023 Oct 20;24(20):15384. doi: 10.3390/ijms242015384 (PMC10607924; doi:10.3390/ijms242015384)
Supplement: Supplementary file 1 [file ijms-24-15384-s001.zip]

Archive with 1 entries (1 files):
- ijms-2648887-supplementary.pdf
